# Supplementary material for: Enhanced Thermal Stability, Mechanical Properties and Structural Integrity of MWCNT Filled Bamboo/Kenaf Hybrid Polymer Nanocomposites
Source: Materials (Basel). 2022 Jan 10;15(2):506. doi: 10.3390/ma15020506 (PMC8777606; doi:10.3390/ma15020506)
Supplement: Supplementary file 1 [file materials-15-00506-s001.zip]

Archive with 1 entries (1 files):
- materials-1501795-supplementary.pdf
